# Supplementary material for: Triphenyltin Influenced Carotenoid-Based Coloration in Coral Reef Fish, Amphiprion ocellaris, by Disrupting Carotenoid Metabolism
Source: Toxics. 2023 Dec 22;12(1):13. doi: 10.3390/toxics12010013 (PMC10820653; doi:10.3390/toxics12010013)
Supplement: Supplementary file 1 [file toxics-12-00013-s001.zip]

Archive with 1 entries (1 files):
- toxics-2755403-supplementary materials.pdf
